# Supplementary material for: Polyethyleneimine-Assisted Fabrication of Poly(Lactic-Co-Glycolic Acid) Nanoparticles Loaded with Tamibarotene (Am80) for Meflin Expression Upregulation
Source: J Funct Biomater. 2025 Oct 1;16(10):368. doi: 10.3390/jfb16100368 (PMC12565359; doi:10.3390/jfb16100368)
Supplement: Supplementary file 1 [file jfb-16-00368-s001.zip]

Archive with 1 entries (1 files):
- jfb-3809174-supplementary.pdf
